# Supplementary material for: A Salmonella Typhi RNA thermosensor regulates virulence factors and innate immune evasion in response to host temperature
Source: PLoS Pathog. 2021 Mar 2;17(3):e1009345. doi: 10.1371/journal.ppat.1009345 (PMC7954313; doi:10.1371/journal.ppat.1009345)
Supplement: S1 Data — (XLSX) [file ppat.1009345.s001.xlsx]

## Sheet: Fig 1c
Data used in figure
% Vi positive	WT									ΔtviA
	Experiment 1			Experiment 2			Experiment 3			Experiment 1			Experiment 2			Experiment 3
23°C	12.3	12.5	12.6	25.5	23.8	25.1	7.74	9.04	7.41	1	0.96	0.95	2.84	2.85	2.8	2.22	1.94	2.15
37°C	30.1	31.2	32.6	41.2	41	42.5	17.1	19	17.2	3.07	2.42	1.91	3.46	3.7	3.9	2.83	2.93	2.84

## Sheet: Fig 1d
Data used in figure
2^(-ΔΔCt)	WT						ΔtviA
	Experiment 1			Experiment 2			Experiment 1			Experiment 2
23°C	0.577241	1.02303	1.69337	1.13401	1.15702	0.762154	N.D.	N.D.	N.D.	N.D.	N.D.	N.D.
37°C	1.33055	0.871572	0.920827	0.996354	1.19793	2.10313	N.D.	N.D.	N.D.	N.D.	N.D.	N.D.

## Sheet: Fig 2c
Data used in figure
β-galactosidase activity
	S. Typhi tviA - 5' UTR			Yersinia lcrF - 5' UTR
25°C	26.599	22.0536	23.0007	30.2997	23.4776	15.0365
37°C	66.9073	75.1562	65.5257	103.178	100.244	100.299
42°C	133.044	137.73	128.16	173.131	173.217	167.818
Replicate data
	S. Typhi tviA - 5' UTR			Yersinia lcrF - 5' UTR
25°C	16.6892	16.1555	16.1589	26.5052	28.6543	27.5543
37°C	45.5753	41.1968	41.2251	67.458	64.4991	62.1715
42°C	163.456	183.374	173.519	216.52	192.723	190.379
	S. Typhi tviA - 5' UTR			Yersinia lcrF - 5' UTR
25°C	29.3926	18.5917	27.4778	32.0993	35.7772	36.2043
37°C	90.6631	80.0053	84.6225	123.568	100.079	105.804
42°C	184.43	182.71	184.165	304.121	267.188	302.434

## Sheet: Fig 2d
Data used in figure
β-galactosidase activity
	S. Typhi tviA - 5' UTR (WT)			S. Typhi tviA - 5' UTR U90,92C (REP)			S. Typhi tviA - 5' UTR U89,91;C93G (DEREP)
25°C	16.8974	9.96396	11.1961	13.2011	11.2628	11.4635	62.7541	62.6009	61.8725
37°C	91.0812	85.7639	75.0872	13.4629	10.9445	9.49027	247.564	263.699	252.668
42°C	246.041	256.636	164.515	20.9809	11.3194	10.4904	368.066	404.99	398.013
Replicate data
	S. Typhi tviA - 5' UTR (WT)			S. Typhi tviA - 5' UTR U90,92C (REP)			S. Typhi tviA - 5' UTR U89,91;C93G (DEREP)
25°C	28.6718	31.4135	35.3296	52.2348	57.0556	50.1172	104.307	95.8957	104.383
37°C	128.698	127.362	125.427	41.1875	35.0794	37.1157	373.62	380.383	331.083
42°C	220.992	217.633	217.731	36.828	35.3451	33.5543	378.999	376.635	375.749
	S. Typhi tviA - 5' UTR (WT)			S. Typhi tviA - 5' UTR U90,92C (REP)			S. Typhi tviA - 5' UTR U89,91;C93G (DEREP)
25°C	142.429	134.806	123.752	112.872	106.228	137.921	165.827	153.775	162.256
37°C	171.884	196.239	180.599	92.813	92.0079	87.9915	416.65	381.439	353.848
42°C	365.625	387.383	370.236	112.011	107.296	106.926	447.439	430.978	461.087

## Sheet: Fig 2e
Data used in figure
2^(-ΔΔCt)
	S. Typhi tviA - 5' UTR (WT)						S. Typhi tviA - 5' UTR U90,92C (REP)						S. Typhi tviA - 5' UTR U89,91;C93G (DEREP)
	Experiment 1			Experiment 2			Experiment 1			Experiment 2			Experiment 1			Experiment 2
25°C	4.05384e-05	4.98265e-05	6.74176e-05	1.80351e-05	1.30814e-05	9.31136e-05	0.000131487	0.00013389	0.000122416	4.25902e-05	4.87073e-05	4.51696e-05	0.000207872	0.000191093	0.000115311	6.38407e-05	6.36235e-05	2.97006e-05
37°C	4.75857e-05	9.8733e-05	0.00110168	3.42853e-05	2.81726e-05	2.27137e-05	0.00127566	0.000195704	0.000118703	6.80313e-05	6.33137e-05	6.09419e-05	0.000368376	3.37382e-05	6.86682e-05	0.000102022	2.34407e-05	4.29656e-05
42°C	0.0155284	0.0315013	0.0383512	0.000120267	0.000197423	0.000137921	0.0359274	0.0341964	0.0250868	0.000250651	0.000223841	0.000118722	0.031729	0.0236729	0.0149496	0.000225788	0.000156145	0.000228069

## Sheet: Fig S3c
Data used in figure
β-galactosidase activity
	S. Typhi tviA - 5' UTR (WT)			S. Typhi tviA - 5' UTR U90C (rep1)			S. Typhi tviA - 5' UTR U92C (rep2)
25°C	24.4683	23.2329	26.8776	28.3517	27.6476	23.737	28.0318	26.7049	29.7135
37°C	96.3179	99.9714	98.6538	39.5143	36.8829	35.9942	37.2111	35.3512	32.4216
42°C	187.658	177.794	175.391	116.749	115.897	110.117	73.3396	65.577	67.9318
Replicate data
	S. Typhi tviA - 5' UTR (WT)			S. Typhi tviA - 5' UTR U90C (rep1)			S. Typhi tviA - 5' UTR U92C (rep2)
25°C	27.0359	27.1199	22.9476	31.9225	29.7062	29.8475	39.79	34.7025	38.1545
37°C	52.8342	54.8438	57.2812	47.6515	49.7733	52.3105	55.8463	51.3919	61.3464
42°C	121.761	141.543	129.855	135.731	140.139	130.495	139.232	131.821	130.985
	S. Typhi tviA - 5' UTR (WT)			S. Typhi tviA - 5' UTR U90C (rep1)			S. Typhi tviA - 5' UTR U92C (rep2)
25°C	23.1714	26.3318	24.8376	20.1072	17.4605	19.0549	22.7703	23.4146	23.1722
37°C	42.3926	36.377	39.219	39.6869	40.2117	38.1173	26.1554	24.3087	23.2386
42°C	129.359	129.01	105.777	117.774	113.279	112.753	79.6165	68.4639	70.9485
	S. Typhi tviA - 5' UTR (WT)			S. Typhi tviA - 5' UTR U90C (rep1)			S. Typhi tviA - 5' UTR U92C (rep2)
25°C	142.429	134.806	123.752	108.435	126.278	114.802	123.961	137.045	134.129
37°C	171.884	196.239	180.599	149.106	122.602	129.663	85.5699	103.297	112.046
42°C	365.625	387.383	370.236	345.383	212.283	353.776	296.702	302.93	307.539

## Sheet: Fig S4b
Data used in figure
Normalized peak areas RNase T1
Nucleotide position	25°C				37°C				42°C
120	0.00197339	0	0	0	0	0	0	0	0	0	0	0
121	0.00345548	0	0.00446914	0.158449	0.00240625	0	0.0164239	0.0104537	0	0	0	0.00608799
122	0	0.00410899	0.00244359	0	0	0	0	0	0	0	0	0
123	0	0.00145645	0.00152805	0	0	0	0	0	0	0	0	0
124	0.0176208	0.0139918	0	0.0171744	0.054858	0.0705673	0.0478877	0.0565846	0.0663877	0.0743205	0.0751456	0.0911813
125	0.00158204	0.00974528	0.00136895	0.0146465	0.0700415	0.0522338	0.0950767	0.0491282	0.0611885	0.0662898	0.118916	0.0815444
126	0	0.00070996	0	0	0	0.0050997	0	0	0.0310621	0	0	0
127	0.0248247	0.0127021	0.00327646	0.0194286	0.096004	0.0692568	0.140096	0.0609761	0.107098	0.077206	0.152163	0.0891571
128	0	0.00055586	0	0	0.00708459	0.00418854	0	0	0.00872327	0	0	0
129	0	0.00162479	0.00577475	0	0	0.00401656	4.7885e-07	0	0	0.00169145	4.469e-179	0
130	0.00803694	0.0053013	0	0	0.00503917	0.00584568	0	0	0.00166398	0.00459551	0	0
131	0.00666131	0	0.00335693	0.0300018	0	0	0.0278177	0.00167253	0	0	0.00495924	0
132	0	0	0	0.066836	0	0	0	0	0	0	0	0
133	0	0	0.00392417	0	0	0	0.00181527	0.00021598	0	0	0.00334956	0
134	0.0345108	0.00421241	0	0	0.0018358	0	0.0906964	0	0.01864	0	0.00044183	0
135	0.0222974	0.0319045	0.0221743	0.0532588	0.108153	0.0789681	0.0930466	0.0771852	0.0891363	0.0691546	0.173091	0.100993

## Sheet: Fig S4c
Data used in figure
Normalized peak areas RNase T2
Nucleotide position	25°C				37°C				42°C
120	0.0136159	0	0	0	0.0227904	0	0	0	0.00198448	0	0.00023773	0.00574814
121	0.0468776	0	0.0103536	0	0.0250614	0	0	0	0.00016533	0	0	0
122	0	0.0069009	0.00034939	0.00635392	0.00010108	0.0224915	0.0246106	0.014861	0.0149907	0.0474033	0.0691435	0.0364424
123	0	0.0168741	0.0097653	0.0092255	0.0183393	0.044175	0.0680538	0.0380605	0.0938786	0.0696972	0.100146	0.0655793
124	0	0	0	0.00232481	0	0.00753773	0.02393	0.00786292	0	0.0146476	0.0156787	0.00918472
125	0.00323927	0.00274865	0	0.00136082	0.0503381	0.0017618	0	0.00301337	0.0109919	0.00071769	0	0
126	0.0361581	0.0141297	0.00217572	0.0173325	0.0569758	0.075155	0.141408	0.0728936	0.164723	0.107479	0.186839	0.102216
127	0.0261725	0.00695908	0	0.00273222	0.0162672	0.0114221	0.0367613	0.00349789	0.0464776	0.0120803	0	0.00348778
128	0	0.00670031	0	0.00667691	0.0148304	0.0299514	0.0454564	0.0274434	0	0.0308079	0.0417097	0.0321295
129	0	0.00574351	0.00703559	0.00042653	0	0.00746053	0.0631701	0.0021369	0	0.0118387	0.0481326	0.00191864
130	0.00626149	0.0123207	0	0	0.0230008	0.0206976	0	0.00119706	0.0106917	0.0173887	0	0.00298585
131	0.0158654	0	0.0410186	3.023e-05	0.0336423	0	0	0.00801032	0	0.00444286	0.0497719	0.0119794
132	0.025402	0	0	0	0.0114129	0	0.0677082	0	0.0636287	0	0.0429966	0
133	0	0.00961267	0.027283	0.0390757	0.0014362	0.0174187	0.124004	0.0242577	0.0155994	0.0295899	0.128258	0.0367716
134	0.0340584	0.0151505	0.0626175	0.00799018	0.0383953	0.0268182	0.0915106	0.00650075	0	0.0229764	0.0577877	0.0112175
135	0	0	0	0.00478461	0.0039095	0	0	0.00610761	0.00180187	0.00041337	0	0.00305896

## Sheet: Fig 4b
Data used in figure
Raw toeprint band intensity
	Position 15			Position 16			Position 17
25°C	9869.33	1721.85	-9552.95	41973.1	16534	29963.3	4818.23	337.34	-26740.2
37°C	12857.9	13903.6	-22968	126934	74413.8	128513	662.04	4561.69	19484.7
42°C	127107	28144	28047.5	633817	207648	339811	25006.8	14262.4	63844.6

## Sheet: Fig 4c
Data used in figure
Normalized toeprint band intensity
	Position 15			Position 16			Position 17
25°C	1	1	1	1	1	1	1	1	1
37°C	1.30281	8.07479	2.40428	3.02417	4.50065	4.289	0.137404	13.5225	-0.728667
42°C	12.879	16.3452	-2.936	15.1005	12.5588	11.3409	5.19005	42.2791	-2.38759

[truncated: 16 more sheets: Fig 5a, Fig 5b, Fig 5d, Fig 5f, Fig S5b, Fig 6a, Fig 6b, Fig 7a, Fig 7b, Fig 7c, Fig 7d, Fig 7e, Fig 7f, Fig 7g, Fig 7h, Fig S6]
